# Supplementary material for: A Novel Vermiculite/TiO2 Composite: Synergistic Mechanism of Enhanced Photocatalysis towards Organic Pollutant Removal
Source: Molecules. 2023 Sep 1;28(17):6398. doi: 10.3390/molecules28176398 (PMC10489128; doi:10.3390/molecules28176398)
Supplement: Supplementary file 1 [file molecules-28-06398-s001.zip]

Archive with 1 entries (1 files):
- molecules-2584444-supplementary.pdf
